# Supplementary material for: Update on the Prevalence, Incidence, Mortality, and Trends in Treatment of Inflammatory Bowel Disease in a Population-Based Registry in Catalonia Between 2017 and 2023
Source: J Clin Med. 2025 Aug 12;14(16):5711. doi: 10.3390/jcm14165711 (PMC12386801; doi:10.3390/jcm14165711)
Supplement: Supplementary file 1 [file jcm-14-05711-s001.zip]

Archive with 1 entries (1 files):
- jcm-3794834-supplementary.pdf
